# Supplementary material for: An unexpected diversity of trypanosomatids in fecal samples of great apes
Source: Int J Parasitol Parasites Wildl. 2018 Sep 5;7(3):322–5. doi: 10.1016/j.ijppaw.2018.09.003 (PMC6139395; doi:10.1016/j.ijppaw.2018.09.003)
Supplement: Data Profile [file mmc1.xml]

<?xml version="1.0" encoding="UTF-8" standalone="no"?><data:data><datasets><author>vapid@natur.cuni.cz</author><type>0</type><dataset><value>1</value><reason>The data that has been used is confidential</reason><comments/></dataset></datasets></data:data>
